# Supplementary material for: Diversity of Moesziomyces (Ustilaginales, Ustilaginomycotina) on Echinochloa and Leersia (Poaceae)
Source: MycoKeys. 2019 May 9;52:1–16. doi: 10.3897/mycokeys.52.30461 (PMC6522466; doi:10.3897/mycokeys.52.30461)
Supplement: XML Treatment for Moesziomyces antarcticus [file mycokeys.52.30461-treatment1.xml]

<!DOCTYPE tp:taxon-treatment
  PUBLIC "-//TaxonX//DTD Taxonomic Treatment Publishing DTD v0 20100105//EN" "tax-treatment-NSO.dtd">
<tp:taxon-treatment xmlns:tp="http://www.plazi.org/taxpub"><tp:treatment-meta><kwd-group><label>Taxon classification</label><kwd><named-content xmlns:xlink="http://www.w3.org/1999/xlink" content-type="kingdom">Fungi</named-content></kwd><kwd><named-content xmlns:xlink="http://www.w3.org/1999/xlink" content-type="order">Ustilaginales</named-content></kwd><kwd><named-content xmlns:xlink="http://www.w3.org/1999/xlink" content-type="family">Ustilaginaceae</named-content></kwd></kwd-group><mixed-citation publication-type="journal"><person-group><name><surname>Li</surname><given-names>Ying-Ming</given-names></name><name><surname>Shivas</surname><given-names>Roger G.</given-names></name><name><surname>Li</surname><given-names>Bao-Ju</given-names></name><name><surname>Cai</surname><given-names>Lei</given-names></name></person-group><article-title>Diversity of <italic><tp:taxon-name><tp:taxon-name-part taxon-name-part-type="genus" reg="Moesziomyces">Moesziomyces</tp:taxon-name-part></tp:taxon-name></italic> (<tp:taxon-name><tp:taxon-name-part taxon-name-part-type="order">Ustilaginales</tp:taxon-name-part></tp:taxon-name>, <tp:taxon-name><tp:taxon-name-part taxon-name-part-type="subphylum">Ustilaginomycotina</tp:taxon-name-part></tp:taxon-name>) on <italic><tp:taxon-name><tp:taxon-name-part taxon-name-part-type="genus" reg="Echinochloa">Echinochloa</tp:taxon-name-part></tp:taxon-name></italic> and <italic><tp:taxon-name><tp:taxon-name-part taxon-name-part-type="genus" reg="Leersia">Leersia</tp:taxon-name-part></tp:taxon-name></italic> (<tp:taxon-name><tp:taxon-name-part taxon-name-part-type="family">Poaceae</tp:taxon-name-part></tp:taxon-name>)</article-title><source>MycoKeys</source><day>09</day><month>5</month><year>2019</year><volume>52</volume><fpage>1</fpage><lpage>16</lpage><pub-id pub-id-type="doi">10.3897/mycokeys.52.30461</pub-id></mixed-citation></tp:treatment-meta><tp:nomenclature><tp:taxon-name>
            <tp:taxon-name-part taxon-name-part-type="genus" reg="Moesziomyces">Moesziomyces</tp:taxon-name-part>
            <tp:taxon-name-part taxon-name-part-type="species" reg="antarcticus">antarcticus</tp:taxon-name-part>
          </tp:taxon-name><tp:taxon-authority>(Goto, Sugiyama &amp; Iizuka) Q.M. Wang, Begerow, F.Y. Bai &amp; Boekhout, Stud. Mycol. 81: 81 (2015)</tp:taxon-authority><xref ref-type="fig" rid="F2">Figure 2h–k</xref><tp:nomenclature-citation-list><tp:nomenclature-citation><tp:taxon-name>
                <tp:taxon-name-part taxon-name-part-type="genus" reg="Sporobolomyces">Sporobolomyces</tp:taxon-name-part>
                <tp:taxon-name-part taxon-name-part-type="species" reg="antarcticus">antarcticus</tp:taxon-name-part>
              </tp:taxon-name><comment>Goto, Sugiyama &amp; Iizuka, Mycologia 61: 759 (1969). [Basionym]</comment></tp:nomenclature-citation><tp:nomenclature-citation><tp:taxon-name>
                <tp:taxon-name-part taxon-name-part-type="genus" reg="Candida">Candida</tp:taxon-name-part>
                <tp:taxon-name-part taxon-name-part-type="species" reg="antarctica">antarctica</tp:taxon-name-part>
              </tp:taxon-name><comment>(Goto, Sugiyama &amp; Iizuka) Kurtzman et al. Yeasts: 86 (1983).</comment></tp:nomenclature-citation><tp:nomenclature-citation><tp:taxon-name>
                <tp:taxon-name-part taxon-name-part-type="genus" reg="Vanrija">Vanrija</tp:taxon-name-part>
                <tp:taxon-name-part taxon-name-part-type="species" reg="antarctica">antarctica</tp:taxon-name-part>
              </tp:taxon-name><comment>(Goto, Sugiyama &amp; Iizuka) R.T. Moore, Bibltheca Mycol. 108: 167 (1987).</comment></tp:nomenclature-citation><tp:nomenclature-citation><tp:taxon-name>
                <tp:taxon-name-part taxon-name-part-type="genus" reg="Pseudozyma">Pseudozyma</tp:taxon-name-part>
                <tp:taxon-name-part taxon-name-part-type="species" reg="antarctica">antarctica</tp:taxon-name-part>
              </tp:taxon-name><comment>(Goto, Sugiyama &amp; Iizuka) Boekhout, J. Gen. Appl. Microbiol. 41: 364 (1995).</comment></tp:nomenclature-citation><tp:nomenclature-citation><tp:taxon-name>
                <tp:taxon-name-part taxon-name-part-type="genus" reg="Trichosporon">Trichosporon</tp:taxon-name-part>
                <tp:taxon-name-part taxon-name-part-type="species" reg="oryzae">oryzae</tp:taxon-name-part>
              </tp:taxon-name><comment>H. Ito, Iizuka &amp; T. Sato, Agric. Biol. Chem. 38: 1599 (1974). (synonymy by Q.M. Wang, Begerow, F.Y. Bai and Boekhout).</comment></tp:nomenclature-citation></tp:nomenclature-citation-list></tp:nomenclature><tp:treatment-sec sec-type="description" id="SECID0EMVBI"><title>Description.</title><p>Sori in scattered ovaries, sometimes deciduous, globose to ovoid, 2–3 mm in length, covered by a smooth green membrane of host tissue origin that becomes brown and ruptures irregularly to expose a granular, black to dark brown mass of spore balls; columella absent. Spore balls variable in shape and size, globose, subglobose, ovoid, elongate to irregular, 130–200 μm in diameter, dark brown, composed of up to several hundred spores, united firmly by fungal sterile cells and spore meshes and wings. Spore globose, ovoid to irregular, slightly polyhedral, (8–) 8.5–9.5 (–10) × (6–) 7–9 (–10) μm, usually with well-developed meshes and wings, subhyaline to pale yellowish-brown; wall 0.5 μm thick, smooth. Some of the sterile cells empty at maturity, thin-walled, with irregular meshes or wings on the spore surface when the spores separates; other sterile cells, globose, ovoid to irregular, slightly polyhedral, (8–) 8.5–9.5 (–10) × (6–) 7–9 (–10) μm, subhyaline to pale yellowish brown; wall 1–1.5 μm thick, smooth.</p></tp:treatment-sec><tp:treatment-sec sec-type="material" id="SECID0ERVBI"><title>Specimens examined.</title><p>CHINA, Sichuan, Chengdu, on <italic><tp:taxon-name><tp:taxon-name-part taxon-name-part-type="genus" reg="Echinochloa">Echinochloa</tp:taxon-name-part><tp:taxon-name-part taxon-name-part-type="species" reg="crus-galli">crus-galli</tp:taxon-name-part></tp:taxon-name></italic>, 15 Sept. 1989, L. Guo leg., <abbrev xmlns:xlink="http://www.w3.org/1999/xlink" content-type="institution" xlink:title="Herbarium Mycologicum Academiae Sinicae" id="ABBRID0ECWBI" xlink:type="simple">HMAS</abbrev> 60130; Guangxi, on <italic><tp:taxon-name><tp:taxon-name-part taxon-name-part-type="genus" reg="Echinochloa">E.</tp:taxon-name-part><tp:taxon-name-part taxon-name-part-type="species" reg="crus-galli">crus-galli</tp:taxon-name-part></tp:taxon-name></italic>, Oct. 2017, R.G. Shivas, M.D.E. Shivas &amp; Y.-M. Li leg., <abbrev xmlns:xlink="http://www.w3.org/1999/xlink" content-type="institution" xlink:title="Herbarium Mycologicum Academiae Sinicae" id="ABBRID0ESWBI" xlink:type="simple">HMAS</abbrev> 208025; Guangxi, on <italic><tp:taxon-name><tp:taxon-name-part taxon-name-part-type="genus" reg="Echinochloa">E.</tp:taxon-name-part><tp:taxon-name-part taxon-name-part-type="species" reg="crus-galli">crus-galli</tp:taxon-name-part></tp:taxon-name></italic>, Oct. 2017, R.G. Shivas, M.D.E. Shivas &amp; Y.-M. Li leg., <abbrev xmlns:xlink="http://www.w3.org/1999/xlink" content-type="institution" xlink:title="Herbarium Mycologicum Academiae Sinicae" id="ABBRID0ECXBI" xlink:type="simple">HMAS</abbrev> 208026.</p></tp:treatment-sec><tp:treatment-sec sec-type="notes" id="SECID0EHXBI"><title>Notes.</title><p>The teleomorph of <italic><tp:taxon-name><tp:taxon-name-part taxon-name-part-type="genus" reg="Moesziomyces">Moesziomyces</tp:taxon-name-part><tp:taxon-name-part taxon-name-part-type="species" reg="antarcticus">antarcticus</tp:taxon-name-part></tp:taxon-name></italic> was previously reported from Japan, on <italic><tp:taxon-name><tp:taxon-name-part taxon-name-part-type="genus" reg="Echinochloa">Echinochloa</tp:taxon-name-part><tp:taxon-name-part taxon-name-part-type="species" reg="crus-galli">crus-galli</tp:taxon-name-part></tp:taxon-name></italic> (<xref ref-type="bibr" rid="B39">Tanaka et al. 2019</xref>). The current report from China, also on <italic><tp:taxon-name><tp:taxon-name-part taxon-name-part-type="genus" reg="Echinochloa">E.</tp:taxon-name-part><tp:taxon-name-part taxon-name-part-type="species" reg="crus-galli">crus-galli</tp:taxon-name-part></tp:taxon-name></italic>, suggests that this smut fungus may be common in the teleomorphic stage, at least in East Asia.</p></tp:treatment-sec><tp:treatment-sec><!--Section generated to contain objects referenced in tp:taxon-treatment.--><fig id="F2" position="float" orientation="portrait"><label>Figure 2.</label><caption><p><bold>a–d</bold><italic><tp:taxon-name><tp:taxon-name-part taxon-name-part-type="genus" reg="Moesziomyces">Moesziomyces</tp:taxon-name-part><tp:taxon-name-part taxon-name-part-type="species" reg="kimberleyensis">kimberleyensis</tp:taxon-name-part></tp:taxon-name></italic> (holotype <abbrev xmlns:xlink="http://www.w3.org/1999/xlink" content-type="institution" xlink:title="Queensland Plant Pathology Herbarium, Brisbane, Australia" id="ABBRID0ETECI" xlink:type="simple">BRIP</abbrev> 51843) <bold>e–g</bold><italic><tp:taxon-name><tp:taxon-name-part taxon-name-part-type="genus" reg="Moesziomyces">Moesziomyces</tp:taxon-name-part><tp:taxon-name-part taxon-name-part-type="species" reg="globuligerus">globuligerus</tp:taxon-name-part></tp:taxon-name></italic> (<abbrev xmlns:xlink="http://www.w3.org/1999/xlink" content-type="institution" xlink:title="Queensland Plant Pathology Herbarium, Brisbane, Australia" id="ABBRID0EFFCI" xlink:type="simple">BRIP</abbrev> 27384) <bold>h–k</bold><italic><tp:taxon-name><tp:taxon-name-part taxon-name-part-type="genus" reg="Moesziomyces">Moesziomyces</tp:taxon-name-part><tp:taxon-name-part taxon-name-part-type="species" reg="antarcticus">antarcticus</tp:taxon-name-part></tp:taxon-name></italic> (<abbrev xmlns:xlink="http://www.w3.org/1999/xlink" content-type="institution" xlink:title="Herbarium Mycologicum Academiae Sinicae" id="ABBRID0EXFCI" xlink:type="simple">HMAS</abbrev> 60130). a, b: sori. c, d, f, j, k: spores under LM. g: spores under SEM. Scale bars: 1 mm (<bold>b, i</bold>); 10 µm (<bold>c, d, f, g, j, k</bold>).</p></caption><graphic xmlns:xlink="http://www.w3.org/1999/xlink" xlink:href="mycokeys-52-001-g002.jpg" position="float" orientation="portrait" xlink:type="simple" id="oo_299992.jpg"/></fig></tp:treatment-sec><ref-list><ref id="B39"><mixed-citation xmlns:xlink="http://www.w3.org/1999/xlink" xlink:type="simple"><person-group><name name-style="western"><surname>Tanaka</surname><given-names>E</given-names></name><name name-style="western"><surname>Koitabashi</surname><given-names>M</given-names></name><name name-style="western"><surname>Kitamoto</surname><given-names>H</given-names></name></person-group> (<year>2019</year>) <article-title>A teleomorph of the ustilaginalean yeast <italic><tp:taxon-name><tp:taxon-name-part taxon-name-part-type="genus">Moesziomyces</tp:taxon-name-part><tp:taxon-name-part taxon-name-part-type="species">antarcticus</tp:taxon-name-part></tp:taxon-name></italic> on barnyardgrass in Japan provides bioresources that degrade biodegradable plastics.</article-title><source>Antonie van Leeuwenhoek</source><volume>112</volume>: <fpage>599</fpage>–<lpage>561</lpage>. <ext-link xlink:type="simple" ext-link-type="doi" xlink:href="10.1007/s10482-018-1190-x">https://doi.org/10.1007/s10482-018-1190-x</ext-link></mixed-citation></ref></ref-list></tp:taxon-treatment>
