# Supplementary material for: Diversity of Moesziomyces (Ustilaginales, Ustilaginomycotina) on Echinochloa and Leersia (Poaceae)
Source: MycoKeys. 2019 May 9;52:1–16. doi: 10.3897/mycokeys.52.30461 (PMC6522466; doi:10.3897/mycokeys.52.30461)
Supplement: XML Treatment for Moesziomyces globuligerus [file mycokeys.52.30461-treatment2.xml]

<!DOCTYPE tp:taxon-treatment
  PUBLIC "-//TaxonX//DTD Taxonomic Treatment Publishing DTD v0 20100105//EN" "tax-treatment-NSO.dtd">
<tp:taxon-treatment xmlns:tp="http://www.plazi.org/taxpub"><tp:treatment-meta><kwd-group><label>Taxon classification</label><kwd><named-content xmlns:xlink="http://www.w3.org/1999/xlink" content-type="kingdom">Fungi</named-content></kwd><kwd><named-content xmlns:xlink="http://www.w3.org/1999/xlink" content-type="order">Ustilaginales</named-content></kwd><kwd><named-content xmlns:xlink="http://www.w3.org/1999/xlink" content-type="family">Ustilaginaceae</named-content></kwd></kwd-group><mixed-citation publication-type="journal"><person-group><name><surname>Li</surname><given-names>Ying-Ming</given-names></name><name><surname>Shivas</surname><given-names>Roger G.</given-names></name><name><surname>Li</surname><given-names>Bao-Ju</given-names></name><name><surname>Cai</surname><given-names>Lei</given-names></name></person-group><article-title>Diversity of <italic><tp:taxon-name><tp:taxon-name-part taxon-name-part-type="genus" reg="Moesziomyces">Moesziomyces</tp:taxon-name-part></tp:taxon-name></italic> (<tp:taxon-name><tp:taxon-name-part taxon-name-part-type="order">Ustilaginales</tp:taxon-name-part></tp:taxon-name>, <tp:taxon-name><tp:taxon-name-part taxon-name-part-type="subphylum">Ustilaginomycotina</tp:taxon-name-part></tp:taxon-name>) on <italic><tp:taxon-name><tp:taxon-name-part taxon-name-part-type="genus" reg="Echinochloa">Echinochloa</tp:taxon-name-part></tp:taxon-name></italic> and <italic><tp:taxon-name><tp:taxon-name-part taxon-name-part-type="genus" reg="Leersia">Leersia</tp:taxon-name-part></tp:taxon-name></italic> (<tp:taxon-name><tp:taxon-name-part taxon-name-part-type="family">Poaceae</tp:taxon-name-part></tp:taxon-name>)</article-title><source>MycoKeys</source><day>09</day><month>5</month><year>2019</year><volume>52</volume><fpage>1</fpage><lpage>16</lpage><pub-id pub-id-type="doi">10.3897/mycokeys.52.30461</pub-id></mixed-citation></tp:treatment-meta><tp:nomenclature><tp:taxon-name>
            <tp:taxon-name-part taxon-name-part-type="genus" reg="Moesziomyces">Moesziomyces</tp:taxon-name-part>
            <tp:taxon-name-part taxon-name-part-type="species" reg="globuligerus">globuligerus</tp:taxon-name-part>
          </tp:taxon-name><tp:taxon-authority>(Berk. &amp; Broome) Vánky, Bot. Not. 130: 135 (1977)</tp:taxon-authority><xref ref-type="fig" rid="F2">Figure 2e–g</xref><tp:nomenclature-citation-list><tp:nomenclature-citation><tp:taxon-name>
                <tp:taxon-name-part taxon-name-part-type="genus" reg="Thecaphora">Thecaphora</tp:taxon-name-part>
                <tp:taxon-name-part taxon-name-part-type="species" reg="globuligera">globuligera</tp:taxon-name-part>
              </tp:taxon-name><comment>Berk. &amp; Broome, Trans. Linn. Soc. London, Bot., Ser. 2, 1: 407 (1880). — Type: AUSTRALIA, Queensland, Brisbane, on <tp:taxon-name><tp:taxon-name-part taxon-name-part-type="genus" reg="Leersia">Leersia</tp:taxon-name-part><tp:taxon-name-part taxon-name-part-type="species" reg="hexandra">hexandra</tp:taxon-name-part></tp:taxon-name>, F.M. Bailey, No. 86 (K(M) 252436, <bold>lectotype designated here</bold>, MBT 385180, not seen; K(M) 252437, syntype). [Basionym]</comment></tp:nomenclature-citation><tp:nomenclature-citation><tp:taxon-name>
                <tp:taxon-name-part taxon-name-part-type="genus" reg="Tolyposporium">Tolyposporium</tp:taxon-name-part>
                <tp:taxon-name-part taxon-name-part-type="species" reg="globuligerum">globuligerum</tp:taxon-name-part>
              </tp:taxon-name><comment>(Berk. &amp; Broome) Ricker, J. Mycol. 11:112 (1905).</comment></tp:nomenclature-citation><tp:nomenclature-citation><tp:taxon-name>
                <tp:taxon-name-part taxon-name-part-type="genus" reg="Testicularia">Testicularia</tp:taxon-name-part>
                <tp:taxon-name-part taxon-name-part-type="species" reg="leersiae">leersiae</tp:taxon-name-part>
              </tp:taxon-name><comment>Cornu, Ann. Sci. Nat. Bot., Sér. 6, 15: 275 (1883).</comment></tp:nomenclature-citation></tp:nomenclature-citation-list></tp:nomenclature><tp:treatment-sec sec-type="description" id="SECID0EM2BI"><title>Description.</title><p>Sori in some of the ovaries, often deciduous, ellipsoidal to oval, 2.5–4 × 1.5–3 mm, green at first, later brown, smooth, ruptures irregularly to reveal a granular, dark brown mass of spore balls; columella absent. Spore balls subglobose, ellipsoidal or irregular, 75–150 µm in diameter, yellowish brown, composed of up to several hundred spores that separate by moderate pressure. Spores subglobose, ovoid to irregularly polyhedral, (8–) 8.5–11 (–13) × (6–) 7–9 (–10) μm (<italic>xˉ</italic> = 9.6 ± 1.2 × 7.9 ± 0.9 μm, <italic>n</italic> = 50), subhyaline to pale yellowish brown, attached together by multiple narrow cylindrical protuberances about 2 μm wide and 1–2 μm long; wall with irregular meshes and wings, less than 0.5 μm thick, smooth. (Based on specimen <abbrev xmlns:xlink="http://www.w3.org/1999/xlink" content-type="institution" xlink:title="Queensland Plant Pathology Herbarium, Brisbane, Australia" id="ABBRID0EW2BI" xlink:type="simple">BRIP</abbrev> 27384).</p></tp:treatment-sec><tp:treatment-sec sec-type="material" id="SECID0E22BI"><title>Specimens examined.</title><p>AUSTRALIA, Queensland, Willowbank, on <italic><tp:taxon-name><tp:taxon-name-part taxon-name-part-type="genus" reg="Leersia">Leersia</tp:taxon-name-part><tp:taxon-name-part taxon-name-part-type="species" reg="hexandra">hexandra</tp:taxon-name-part></tp:taxon-name></italic>, 9 Mar. 1998, C. Vánky &amp; K. Vánky leg., <abbrev xmlns:xlink="http://www.w3.org/1999/xlink" content-type="institution" xlink:title="Queensland Plant Pathology Herbarium, Brisbane, Australia" id="ABBRID0EM3BI" xlink:type="simple">BRIP</abbrev> 27384; Queensland, Mareeba, on <italic><tp:taxon-name><tp:taxon-name-part taxon-name-part-type="genus" reg="Leersia">L.</tp:taxon-name-part><tp:taxon-name-part taxon-name-part-type="species" reg="hexandra">hexandra</tp:taxon-name-part></tp:taxon-name></italic>, 1 May 2004, M.D.E. Shivas &amp; R.G. Shivas leg., <abbrev xmlns:xlink="http://www.w3.org/1999/xlink" content-type="institution" xlink:title="Queensland Plant Pathology Herbarium, Brisbane, Australia" id="ABBRID0E33BI" xlink:type="simple">BRIP</abbrev> 44301; Queensland, Mt Garnet, on <italic><tp:taxon-name><tp:taxon-name-part taxon-name-part-type="genus" reg="Leersia">L.</tp:taxon-name-part><tp:taxon-name-part taxon-name-part-type="species" reg="hexandra">hexandra</tp:taxon-name-part></tp:taxon-name></italic>, 5 May 2005, T.S. Marney &amp; R.G. Shivas leg., <abbrev xmlns:xlink="http://www.w3.org/1999/xlink" content-type="institution" xlink:title="Queensland Plant Pathology Herbarium, Brisbane, Australia" id="ABBRID0EM4BI" xlink:type="simple">BRIP</abbrev> 44569; Northern Territory, Darwin, on <italic><tp:taxon-name><tp:taxon-name-part taxon-name-part-type="genus" reg="Leersia">L.</tp:taxon-name-part><tp:taxon-name-part taxon-name-part-type="species" reg="hexandra">hexandra</tp:taxon-name-part></tp:taxon-name></italic>, 15 Apr. 2008, J. Ray, A.A. Mitchell, A.R. McTaggart &amp; R.G. Shivas leg., <abbrev xmlns:xlink="http://www.w3.org/1999/xlink" content-type="institution" xlink:title="Queensland Plant Pathology Herbarium, Brisbane, Australia" id="ABBRID0E34BI" xlink:type="simple">BRIP</abbrev> 51872. CHINA, Guangxi province, on <italic><tp:taxon-name><tp:taxon-name-part taxon-name-part-type="genus" reg="Leersia">L.</tp:taxon-name-part><tp:taxon-name-part taxon-name-part-type="species" reg="hexandra">hexandra</tp:taxon-name-part></tp:taxon-name></italic>, Oct. 2017, R.G. Shivas, M.D.E. Shivas, Y.-M. Li, P. Zhao &amp; X.-H. Qi leg., <abbrev xmlns:xlink="http://www.w3.org/1999/xlink" content-type="institution" xlink:title="Herbarium Mycologicum Academiae Sinicae" id="ABBRID0EM5BI" xlink:type="simple">HMAS</abbrev> 248027. THAILAND, Kanchanaburi, on <italic><tp:taxon-name><tp:taxon-name-part taxon-name-part-type="genus" reg="Leersia">L.</tp:taxon-name-part><tp:taxon-name-part taxon-name-part-type="species" reg="hexandra">hexandra</tp:taxon-name-part></tp:taxon-name></italic>, 16 Dec. 2005, R.G. Shivas &amp; M.D.E. Shivas leg., <abbrev xmlns:xlink="http://www.w3.org/1999/xlink" content-type="institution" xlink:title="Queensland Plant Pathology Herbarium, Brisbane, Australia" id="ABBRID0E35BI" xlink:type="simple">BRIP</abbrev> 47767; Chiang Mai, on <italic><tp:taxon-name><tp:taxon-name-part taxon-name-part-type="genus" reg="Leersia">L.</tp:taxon-name-part><tp:taxon-name-part taxon-name-part-type="species" reg="hexandra">hexandra</tp:taxon-name-part></tp:taxon-name></italic>, 26 Dec. 2005, R.G. Shivas &amp; M.D.E. Shivas leg., <abbrev xmlns:xlink="http://www.w3.org/1999/xlink" content-type="institution" xlink:title="Queensland Plant Pathology Herbarium, Brisbane, Australia" id="ABBRID0EM6BI" xlink:type="simple">BRIP</abbrev> 47768.</p></tp:treatment-sec><tp:treatment-sec sec-type="notes" id="SECID0ER6BI"><title>Notes.</title><p><xref ref-type="bibr" rid="B41">Vánky (1986)</xref> considered that <italic><tp:taxon-name><tp:taxon-name-part taxon-name-part-type="genus" reg="Moesziomyces">M.</tp:taxon-name-part><tp:taxon-name-part taxon-name-part-type="species" reg="globuligerus">globuligerus</tp:taxon-name-part></tp:taxon-name></italic> was a synonym of <italic><tp:taxon-name><tp:taxon-name-part taxon-name-part-type="genus" reg="Moesziomyces">M.</tp:taxon-name-part><tp:taxon-name-part taxon-name-part-type="species" reg="bullatus">bullatus</tp:taxon-name-part></tp:taxon-name></italic> based on their similar morphologies. Phylogenetic analyses support <italic><tp:taxon-name><tp:taxon-name-part taxon-name-part-type="genus" reg="Moesziomyces">M.</tp:taxon-name-part><tp:taxon-name-part taxon-name-part-type="species" reg="globuligerus">globuligerus</tp:taxon-name-part></tp:taxon-name></italic> as a distinct species (Fig. <xref ref-type="fig" rid="F1">1</xref>), with a teleomorph specific to the pantropical grass <italic><tp:taxon-name><tp:taxon-name-part taxon-name-part-type="genus" reg="Leersia">Leersia</tp:taxon-name-part><tp:taxon-name-part taxon-name-part-type="species" reg="hexandra">hexandra</tp:taxon-name-part></tp:taxon-name></italic> (<xref ref-type="bibr" rid="B7">Berkeley and Broome 1880</xref>). The name <italic><tp:taxon-name><tp:taxon-name-part taxon-name-part-type="genus" reg="Testicularia">Testicularia</tp:taxon-name-part><tp:taxon-name-part taxon-name-part-type="species" reg="leersiae">leersiae</tp:taxon-name-part></tp:taxon-name></italic> (<xref ref-type="bibr" rid="B11">Cornu 1883</xref>), described from infected <italic><tp:taxon-name><tp:taxon-name-part taxon-name-part-type="genus" reg="Leersia">Leersia</tp:taxon-name-part><tp:taxon-name-part taxon-name-part-type="species" reg="hexandra">hexandra</tp:taxon-name-part></tp:taxon-name></italic> in Algeria, is likely a heterotypic synonym of <italic><tp:taxon-name><tp:taxon-name-part taxon-name-part-type="genus" reg="Moesziomyces">M.</tp:taxon-name-part><tp:taxon-name-part taxon-name-part-type="species" reg="globuligerus">globuligerus</tp:taxon-name-part></tp:taxon-name></italic>, but this has not been checked by molecular phylogenetic analysis. The type material of <italic><tp:taxon-name><tp:taxon-name-part taxon-name-part-type="genus" reg="Thecaphora">Thecaphora</tp:taxon-name-part><tp:taxon-name-part taxon-name-part-type="species" reg="globuligera">globuligera</tp:taxon-name-part></tp:taxon-name></italic> was collected circa 1878 from near the Brisbane River, Queensland, Australia by the botanist F. M. Bailey (<xref ref-type="bibr" rid="B7">Berkeley and Broome 1880</xref>). Original material of this specimen (F.M. Bailey, No. 86) could not be found in the Australian herbaria BRI and <abbrev xmlns:xlink="http://www.w3.org/1999/xlink" content-type="institution" xlink:title="Queensland Plant Pathology Herbarium, Brisbane, Australia" id="ABBRID0EDDCI" xlink:type="simple">BRIP</abbrev>, where most of F.M. Bailey’s specimens are held. Two syntypes were located in K(M), of which K(M) 252436 ex C.E. Broome herbarium (BM) was selected as lectotype of <italic><tp:taxon-name><tp:taxon-name-part taxon-name-part-type="genus" reg="Thecaphora">T.</tp:taxon-name-part><tp:taxon-name-part taxon-name-part-type="species" reg="globuligera">globuligera</tp:taxon-name-part></tp:taxon-name></italic> (now <italic><tp:taxon-name><tp:taxon-name-part taxon-name-part-type="genus" reg="Moesziomyces">M.</tp:taxon-name-part><tp:taxon-name-part taxon-name-part-type="species" reg="globuligerus">globuligerus</tp:taxon-name-part></tp:taxon-name></italic>). The material in the second specimen, K(M) 252437 from the Berkeley herbarium, was scant (Dr Begoña Aguirre-Hudson pers. comm).</p><fig id="F2" position="float" orientation="portrait"><label>Figure 2.</label><caption><p><bold>a–d</bold><italic><tp:taxon-name><tp:taxon-name-part taxon-name-part-type="genus" reg="Moesziomyces">Moesziomyces</tp:taxon-name-part><tp:taxon-name-part taxon-name-part-type="species" reg="kimberleyensis">kimberleyensis</tp:taxon-name-part></tp:taxon-name></italic> (holotype <abbrev xmlns:xlink="http://www.w3.org/1999/xlink" content-type="institution" xlink:title="Queensland Plant Pathology Herbarium, Brisbane, Australia" id="ABBRID0ETECI" xlink:type="simple">BRIP</abbrev> 51843) <bold>e–g</bold><italic><tp:taxon-name><tp:taxon-name-part taxon-name-part-type="genus" reg="Moesziomyces">Moesziomyces</tp:taxon-name-part><tp:taxon-name-part taxon-name-part-type="species" reg="globuligerus">globuligerus</tp:taxon-name-part></tp:taxon-name></italic> (<abbrev xmlns:xlink="http://www.w3.org/1999/xlink" content-type="institution" xlink:title="Queensland Plant Pathology Herbarium, Brisbane, Australia" id="ABBRID0EFFCI" xlink:type="simple">BRIP</abbrev> 27384) <bold>h–k</bold><italic><tp:taxon-name><tp:taxon-name-part taxon-name-part-type="genus" reg="Moesziomyces">Moesziomyces</tp:taxon-name-part><tp:taxon-name-part taxon-name-part-type="species" reg="antarcticus">antarcticus</tp:taxon-name-part></tp:taxon-name></italic> (<abbrev xmlns:xlink="http://www.w3.org/1999/xlink" content-type="institution" xlink:title="Herbarium Mycologicum Academiae Sinicae" id="ABBRID0EXFCI" xlink:type="simple">HMAS</abbrev> 60130). a, b: sori. c, d, f, j, k: spores under LM. g: spores under SEM. Scale bars: 1 mm (<bold>b, i</bold>); 10 µm (<bold>c, d, f, g, j, k</bold>).</p></caption><graphic xmlns:xlink="http://www.w3.org/1999/xlink" xlink:href="mycokeys-52-001-g002.jpg" position="float" orientation="portrait" xlink:type="simple" id="oo_299992.jpg"/></fig></tp:treatment-sec><tp:treatment-sec><!--Section generated to contain objects referenced in tp:taxon-treatment.--><fig id="F1" position="float" orientation="portrait"><label>Figure 1.</label><caption><p>Phylogram obtained from a <abbrev xmlns:xlink="http://www.w3.org/1999/xlink" xlink:title="maximum likelihood" id="ABBRID0EMLBG" xlink:type="simple">ML</abbrev> analysis based on the ITS sequence alignment. Values above the branches represent <abbrev xmlns:xlink="http://www.w3.org/1999/xlink" xlink:title="maximum likelihood" id="ABBRID0EQLBG" xlink:type="simple">ML</abbrev> bootstrap values (&gt; 70%) from RaxML and PhyML analysis respectively. Thickened branches represent Bayesian posterior probabilities (&gt; 0.95). The scale bar indicates 0.03 expected substitutions per site. * indicates type specimens or type strains.</p></caption><graphic xmlns:xlink="http://www.w3.org/1999/xlink" xlink:href="mycokeys-52-001-g001.jpg" position="float" orientation="portrait" xlink:type="simple" id="oo_299991.jpg"/></fig></tp:treatment-sec><ref-list><ref id="B41"><mixed-citation xmlns:xlink="http://www.w3.org/1999/xlink" xlink:type="simple"><person-group><name name-style="western"><surname>Vánky</surname><given-names>K</given-names></name></person-group> (<year>1986</year>) <article-title>The genus <italic><tp:taxon-name><tp:taxon-name-part taxon-name-part-type="genus">Moesziomyces</tp:taxon-name-part></tp:taxon-name></italic> (<tp:taxon-name><tp:taxon-name-part taxon-name-part-type="order">Ustilaginales</tp:taxon-name-part></tp:taxon-name>).</article-title><source>Nordic Journal of Botany</source><volume>6</volume>: <fpage>67</fpage>–<lpage>73</lpage>. <ext-link xlink:type="simple" ext-link-type="doi" xlink:href="10.1111/j.1756-1051.1986.tb00860.x">https://doi.org/10.1111/j.1756-1051.1986.tb00860.x</ext-link></mixed-citation></ref><ref id="B7"><mixed-citation xmlns:xlink="http://www.w3.org/1999/xlink" xlink:type="simple"><person-group><name name-style="western"><surname>Berkeley</surname><given-names>MJ</given-names></name><name name-style="western"><surname>Broome</surname><given-names>CE</given-names></name></person-group> (<year>1880</year>) . XXII. List of fungi from Brisbane, Queensland; with descriptions of new species. Transactions of the Linnean Society London, Botany 1: 399−407. <ext-link xlink:type="simple" ext-link-type="doi" xlink:href="10.1111/j.1095-8339.1879.tb00140.x">https://doi.org/10.1111/j.1095-8339.1879.tb00140.x</ext-link></mixed-citation></ref><ref id="B11"><mixed-citation xmlns:xlink="http://www.w3.org/1999/xlink" xlink:type="simple"><person-group><name name-style="western"><surname>Cornu</surname><given-names>M</given-names></name></person-group> (<year>1883</year>) Sur quelques Ustilaginees nouvelles ou peu connues. Ann Sci Nat Bot, Ser 6 15: 269−296.</mixed-citation></ref></ref-list></tp:taxon-treatment>
