# Supplementary material for: Diversity of Moesziomyces (Ustilaginales, Ustilaginomycotina) on Echinochloa and Leersia (Poaceae)
Source: MycoKeys. 2019 May 9;52:1–16. doi: 10.3897/mycokeys.52.30461 (PMC6522466; doi:10.3897/mycokeys.52.30461)
Supplement: XML Treatment for Moesziomyces kimberleyensis [file mycokeys.52.30461-treatment3.xml]

<!DOCTYPE tp:taxon-treatment
  PUBLIC "-//TaxonX//DTD Taxonomic Treatment Publishing DTD v0 20100105//EN" "tax-treatment-NSO.dtd">
<tp:taxon-treatment xmlns:tp="http://www.plazi.org/taxpub"><tp:treatment-meta><kwd-group><label>Taxon classification</label><kwd><named-content xmlns:xlink="http://www.w3.org/1999/xlink" content-type="kingdom">Fungi</named-content></kwd><kwd><named-content xmlns:xlink="http://www.w3.org/1999/xlink" content-type="order">Ustilaginales</named-content></kwd><kwd><named-content xmlns:xlink="http://www.w3.org/1999/xlink" content-type="family">Ustilaginaceae</named-content></kwd></kwd-group><mixed-citation publication-type="journal"><person-group><name><surname>Li</surname><given-names>Ying-Ming</given-names></name><name><surname>Shivas</surname><given-names>Roger G.</given-names></name><name><surname>Li</surname><given-names>Bao-Ju</given-names></name><name><surname>Cai</surname><given-names>Lei</given-names></name></person-group><article-title>Diversity of <italic><tp:taxon-name><tp:taxon-name-part taxon-name-part-type="genus" reg="Moesziomyces">Moesziomyces</tp:taxon-name-part></tp:taxon-name></italic> (<tp:taxon-name><tp:taxon-name-part taxon-name-part-type="order">Ustilaginales</tp:taxon-name-part></tp:taxon-name>, <tp:taxon-name><tp:taxon-name-part taxon-name-part-type="subphylum">Ustilaginomycotina</tp:taxon-name-part></tp:taxon-name>) on <italic><tp:taxon-name><tp:taxon-name-part taxon-name-part-type="genus" reg="Echinochloa">Echinochloa</tp:taxon-name-part></tp:taxon-name></italic> and <italic><tp:taxon-name><tp:taxon-name-part taxon-name-part-type="genus" reg="Leersia">Leersia</tp:taxon-name-part></tp:taxon-name></italic> (<tp:taxon-name><tp:taxon-name-part taxon-name-part-type="family">Poaceae</tp:taxon-name-part></tp:taxon-name>)</article-title><source>MycoKeys</source><day>09</day><month>5</month><year>2019</year><volume>52</volume><fpage>1</fpage><lpage>16</lpage><pub-id pub-id-type="doi">10.3897/mycokeys.52.30461</pub-id></mixed-citation></tp:treatment-meta><tp:nomenclature><tp:taxon-name>
            <tp:taxon-name-part taxon-name-part-type="genus" reg="Moesziomyces">Moesziomyces</tp:taxon-name-part>
            <tp:taxon-name-part taxon-name-part-type="species" reg="kimberleyensis">kimberleyensis</tp:taxon-name-part>
            <object-id xmlns:xlink="http://www.w3.org/1999/xlink" content-type="mycobank" xlink:type="simple">827986</object-id>
          </tp:taxon-name><tp:taxon-authority>Y.M. Li, L. Cai &amp; R.G. Shivas</tp:taxon-authority><tp:taxon-status xmlns:xlink="http://www.w3.org/1999/xlink" xlink:type="simple">sp. nov.</tp:taxon-status><xref ref-type="fig" rid="F2">Figure 2a–d</xref></tp:nomenclature><tp:treatment-sec sec-type="material" id="SECID0ESHCI"><title>Type.</title><p>AUSTRALIA, Western Australia, Kununurra, Mulligan’s Lagoon Road, on <italic><tp:taxon-name><tp:taxon-name-part taxon-name-part-type="genus" reg="Echinochloa">Echinochloa</tp:taxon-name-part><tp:taxon-name-part taxon-name-part-type="species" reg="kimberleyensis">kimberleyensis</tp:taxon-name-part></tp:taxon-name></italic>, 9 Apr. 2008, A.R. McTaggart, V.L. Challinor, A.D.W. Geering, M.D.E. Shivas &amp; R.G. Shivas leg. (holotype: <abbrev xmlns:xlink="http://www.w3.org/1999/xlink" content-type="institution" xlink:title="Queensland Plant Pathology Herbarium, Brisbane, Australia" id="ABBRID0EDICI" xlink:type="simple">BRIP</abbrev> 51843).</p></tp:treatment-sec><tp:treatment-sec sec-type="etymology" id="SECID0EIICI"><title>Etymology.</title><p>Named after the Kimberley region of northern Western Australia from where it was collected.</p></tp:treatment-sec><tp:treatment-sec sec-type="description" id="SECID0ENICI"><title>Description.</title><p>Sori in some of the ovaries, often deciduous, globose to ovoid, 3–6 × 2–4 mm, green at first, later brown, smooth, ruptures irregularly to reveal a granular, dark brown mass of spore balls; columella absent. Spore balls subglobose, ovoid, elongate or irregular, 275–100 µm diam, dark brown, composed of up to several hundred spores, separated by moderate pressure. Spore globose, ovoid to irregular, slightly polyhedral, (9–) 9.5–12 (–14.5) × (8–) 8.5–9.5 (–10) μm (<italic>xˉ</italic> = 10.5 ± 1.2 × 8.9 ± 0.7 μm, <italic>n</italic> = 50), subhyaline to yellowish brown, attached together by multiple narrow cylindrical protuberances about 2 μm wide and 1–2 μm long; wall with irregular meshes and wings, 0.5 μm thick, smooth.</p></tp:treatment-sec><tp:treatment-sec sec-type="Additional specimen examined" id="SECID0EXICI"><title>Additional specimen examined.</title><p>AUSTRALIA, Western Australia, Kununurra, Mulligan’s Lagoon Road, on <italic><tp:taxon-name><tp:taxon-name-part taxon-name-part-type="genus" reg="Echinochloa">E.</tp:taxon-name-part><tp:taxon-name-part taxon-name-part-type="species" reg="kimberleyensis">kimberleyensis</tp:taxon-name-part></tp:taxon-name></italic>, 7 May 2009, A.R. McTaggart, M.J. Ryley, M.D.E. Shivas &amp; R.G. Shivas leg. (<abbrev xmlns:xlink="http://www.w3.org/1999/xlink" content-type="institution" xlink:title="Queensland Plant Pathology Herbarium, Brisbane, Australia" id="ABBRID0EIJCI" xlink:type="simple">BRIP</abbrev> 52498).</p></tp:treatment-sec><tp:treatment-sec sec-type="notes" id="SECID0ENJCI"><title>Notes.</title><p><italic><tp:taxon-name><tp:taxon-name-part taxon-name-part-type="genus" reg="Moesziomyces">Moesziomyces</tp:taxon-name-part><tp:taxon-name-part taxon-name-part-type="species" reg="kimberleyensis">kimberleyensis</tp:taxon-name-part></tp:taxon-name></italic> was shown in the phylogenetic analysis to reside in a well-supported clade sister to <italic><tp:taxon-name><tp:taxon-name-part taxon-name-part-type="genus" reg="Moesziomyces">M.</tp:taxon-name-part><tp:taxon-name-part taxon-name-part-type="species" reg="bullatus">bullatus</tp:taxon-name-part></tp:taxon-name></italic>. <italic><tp:taxon-name><tp:taxon-name-part taxon-name-part-type="genus" reg="Moesziomyces">Moesziomyces</tp:taxon-name-part><tp:taxon-name-part taxon-name-part-type="species" reg="kimberleyensis">kimberleyensis</tp:taxon-name-part></tp:taxon-name></italic> is only known from the teleomorph, which forms sori in flowers of <italic><tp:taxon-name><tp:taxon-name-part taxon-name-part-type="genus" reg="Echinochloa">E.</tp:taxon-name-part><tp:taxon-name-part taxon-name-part-type="species" reg="kimberleyensis">kimberleyensis</tp:taxon-name-part></tp:taxon-name></italic>, and thereby differs from <italic><tp:taxon-name><tp:taxon-name-part taxon-name-part-type="genus" reg="Moesziomyces">M.</tp:taxon-name-part><tp:taxon-name-part taxon-name-part-type="species" reg="bullatus">bullatus</tp:taxon-name-part></tp:taxon-name></italic> by host association. <italic><tp:taxon-name><tp:taxon-name-part taxon-name-part-type="genus" reg="Moesziomyces">Moesziomyces</tp:taxon-name-part><tp:taxon-name-part taxon-name-part-type="species" reg="kimberleyensis">kimberleyensis</tp:taxon-name-part></tp:taxon-name></italic> is only known from one location in Western Australia on <italic><tp:taxon-name><tp:taxon-name-part taxon-name-part-type="genus" reg="Echinochloa">E.</tp:taxon-name-part><tp:taxon-name-part taxon-name-part-type="species" reg="kimberleyensis">kimberleyensis</tp:taxon-name-part></tp:taxon-name></italic>, which is an endemic grass in the tropical and subtropical woodlands of northern Australia.</p></tp:treatment-sec><tp:treatment-sec><!--Section generated to contain objects referenced in tp:taxon-treatment.--><fig id="F2" position="float" orientation="portrait"><label>Figure 2.</label><caption><p><bold>a–d</bold><italic><tp:taxon-name><tp:taxon-name-part taxon-name-part-type="genus" reg="Moesziomyces">Moesziomyces</tp:taxon-name-part><tp:taxon-name-part taxon-name-part-type="species" reg="kimberleyensis">kimberleyensis</tp:taxon-name-part></tp:taxon-name></italic> (holotype <abbrev xmlns:xlink="http://www.w3.org/1999/xlink" content-type="institution" xlink:title="Queensland Plant Pathology Herbarium, Brisbane, Australia" id="ABBRID0ETECI" xlink:type="simple">BRIP</abbrev> 51843) <bold>e–g</bold><italic><tp:taxon-name><tp:taxon-name-part taxon-name-part-type="genus" reg="Moesziomyces">Moesziomyces</tp:taxon-name-part><tp:taxon-name-part taxon-name-part-type="species" reg="globuligerus">globuligerus</tp:taxon-name-part></tp:taxon-name></italic> (<abbrev xmlns:xlink="http://www.w3.org/1999/xlink" content-type="institution" xlink:title="Queensland Plant Pathology Herbarium, Brisbane, Australia" id="ABBRID0EFFCI" xlink:type="simple">BRIP</abbrev> 27384) <bold>h–k</bold><italic><tp:taxon-name><tp:taxon-name-part taxon-name-part-type="genus" reg="Moesziomyces">Moesziomyces</tp:taxon-name-part><tp:taxon-name-part taxon-name-part-type="species" reg="antarcticus">antarcticus</tp:taxon-name-part></tp:taxon-name></italic> (<abbrev xmlns:xlink="http://www.w3.org/1999/xlink" content-type="institution" xlink:title="Herbarium Mycologicum Academiae Sinicae" id="ABBRID0EXFCI" xlink:type="simple">HMAS</abbrev> 60130). a, b: sori. c, d, f, j, k: spores under LM. g: spores under SEM. Scale bars: 1 mm (<bold>b, i</bold>); 10 µm (<bold>c, d, f, g, j, k</bold>).</p></caption><graphic xmlns:xlink="http://www.w3.org/1999/xlink" xlink:href="mycokeys-52-001-g002.jpg" position="float" orientation="portrait" xlink:type="simple" id="oo_299992.jpg"/></fig></tp:treatment-sec></tp:taxon-treatment>
